# Supplementary material for: Nutritional Value of Nannochloropsis oceanica for Weaner Piglets
Source: Animals (Basel). 2024 Dec 11;14(24):3575. doi: 10.3390/ani14243575 (PMC11672712; doi:10.3390/ani14243575)
Supplement: Supplementary file 1 [file animals-14-03575-s001.zip]

Archive with 1 entries (1 files):
- animals-3327113-supplementary.pdf
